# Supplementary material for: Infection and Persistence of Coxiella burnetii Clinical Isolate in the Placental Environment
Source: Int J Mol Sci. 2023 Jan 7;24(2):1209. doi: 10.3390/ijms24021209 (PMC9866107; doi:10.3390/ijms24021209)
Supplement: Supplementary file 1 [file ijms-24-01209-s001.zip]

Archive with 1 entries (1 files):
- ijms-2092057-supplementary.pdf
